# Supplementary material for: Dominant Tree Species and Litter Quality Govern Fungal Community Dynamics during Litter Decomposition
Source: J Fungi (Basel). 2024 Oct 3;10(10):690. doi: 10.3390/jof10100690 (PMC11508307; doi:10.3390/jof10100690)
Supplement: Supplementary file 1 [file jof-10-00690-s001.zip]

Archive with 1 entries (1 files):
- jof-3222639-supplementary.pdf
